# Supplementary material for: SnS2 Nanosheets with RGO Modification as High-Performance Anode Materials for Na-Ion and K-Ion Batteries
Source: Nanomaterials (Basel). 2021 Jul 27;11(8):1932. doi: 10.3390/nano11081932 (PMC8401318; doi:10.3390/nano11081932)
Supplement: Supplementary file 1 [file nanomaterials-11-01932-s001.zip]

Archive with 1 entries (1 files):
- nanomaterials-1322414-supplementary.pdf
